# Supplementary material for: Non-Invasive Exploration of Neonatal Gastric Epithelium by Using Exfoliated Epithelial Cells
Source: PLoS One. 2011 Oct 18;6(10):e25562. doi: 10.1371/journal.pone.0025562 (PMC3196493; doi:10.1371/journal.pone.0025562)
Supplement: Data S2 — Raw data of clinical and biological variables measured on preterm infants. (XLS) [file pone.0025562.s005.xls]

## Sheet: final-list-samples-05112010
Label_stats	Identification_infants_stats	Identification_Patient	Session_Patient	Numero_Inclusion_Patient	Sex_Patient	Gestationnal_Age_WA_Patient	Term_D_Patient	Caesarean	Antibiotherapy_Mother	Birth_Weight	Age_WA_discharge	Age_J_sortie	Numero_sample	Sample	Date_LG	Hour_LG	Age_postnatal_D	Age_corrected_D	intensity_H+K+ATPases	intensity_Survivin	intensity_POUF5F1-Oct4	intensity_LC3b	Weight_Day	LG_24h	Enteral_Feeding_48h	Transit	Volume_LG_24h (ml)	Antibiotherapy	Insulin	Ventilation_assistance	Type_ventilation	O2	Protidic_intake_total (g/kg/j)	Hydric_intake_total (ml/kg/j)	Enteral_feeding	Volume_Enteral_Feeding_24h (ml)	Milk_Mother	Milk_Mother-Pool (LMP)	Crude_Milk (LC)	Preter_Milk (Lpré)	Forced_Feeding	Volume_E2% (ml)	Volume_E3% (ml)
1_LG1_1_M_1	1	1	1	001	M	28	6	1	0	850	43	6	1	LG1	2008-01-15	NA	4	206	1	ND	ND	ND	857	1	1	0	4.5	0	1	1	INTUBE	1	3	162.8	1	16	0	1	0	0	8	0	0
8_LG1_2_M_1	2	2	1	002	M	32	3	0	0	1980	37	2	8	LG1	2008-01-22	NA	5	232	2	2	2	ND	1805	1	1	0	5	0	0	0	NA	0	2.8	193.9	1	184	0	0	0	1	8	0	0
9_LG2_2_M_1	2	2	1	002	M	32	3	0	0	1980	37	2	9	LG2	2008-01-29	NA	12	239	3	3	3	ND	2100	1	1	0	2	1	0	0	NA	0	3	150	1	312	0	0	0	1	8	0	0
10_LG3_2_M_1	2	2	1	002	M	32	3	0	0	1980	37	2	10	LG3	2008-02-08	NA	22	249	3	3	3	ND	2505	1	1	0	5	0	0	0	NA	0	3.2	160.3	1	384	1	0	0	1	8	0	0
11_LG4_2_M_1	2	2	1	002	M	32	3	0	0	1980	37	2	11	LG4	2008-02-12	NA	26	253	3	3	3	ND	2630	0	1	1	4	0	0	0	NA	0	2.5	167.3	1	440	0	0	0	1	8	0	0
15_LG1_3_F_1	3	3	1	003	F	32	3	0	0	2160	37	2	15	LG1	2008-01-25	NA	8	235	2	2	2	ND	2100	1	1	0	21.5	0	0	0	NA	0	3.2	159.3	1	344	0	0	0	1	8	0	0
16_LG2_3_F_1	3	3	1	003	F	32	3	0	0	2160	37	2	16	LG2	2008-01-29	NA	12	239	3	3	ND	ND	2295	1	1	0	1.5	0	0	0	NA	0	3.1	156	1	344	0	0	0	1	8	0	0
17_LG3_3_F_1	3	3	1	003	F	32	3	0	0	2160	37	2	17	LG3	2008-02-08	NA	22	249	3	3	3	ND	2660	1	1	0	35.8	0	0	0	NA	0	2.9	153.6	1	400	0	0	0	1	8	0	0
18_LG4_3_F_1	3	3	1	003	F	32	3	0	0	2160	37	2	18	LG4	2008-02-12	NA	26	253	3	3	2	ND	2760	0	1	1	2	0	0	0	NA	0	2.4	159.4	1	440	0	0	0	1	8	0	0
23_LG2_4_F_1	4	4	1	004	F	32	3	1	0	1360	37	3	23	LG2	2008-01-29	NA	12	239	2	2	2	ND	1390	1	1	0	5	0	0	0	NA	0	3.2	190.6	1	264	0	1	0	0	8	264	0
38_LG3_6_M_1	6	6	1	006	M	31	2	1	0	980	38	0	38	LG3	2008-03-04	NA	40	259	1	ND	ND	ND	1770	1	1	0	2	0	0	0	NA	0	3.6	181.4	1	320	0	0	0	1	8	0	0
43_LG1_7_M_1	7	7	1	007	M	32	0	1	0	1290	33	6	43	LG1	2008-02-19	NA	11	235	1	ND	ND	ND	1484	1	1	0	12.8	0	0	0	NA	0	3.3	157.4	1	64	0	1	0	0	8	0	0
50_LG1_8_F_1	8	8	1	008	F	31	6	0	0	1560	34	1	50	LG1	2008-03-12	NA	1	224	0	ND	0	ND	1489	1	1	0	8.5	1	0	0	NA	0	0.7	107.7	1	64	0	1	1	0	8	0	0
51_LG2_8_F_1	8	8	1	008	F	31	6	0	0	1560	34	1	51	LG2	2008-03-18	NA	7	230	1	ND	1	ND	1497	1	1	0	29	0	0	0	NA	0	2.5	179.5	1	280	1	1	0	0	8	70	0
52_LG3_8_F_1	8	8	1	008	F	31	6	0	0	1560	34	1	52	LG3	2008-03-25	NA	14	237	3	ND	3	ND	1686	1	1	0	10	0	0	0	NA	0	3.4	180.3	1	304	1	0	0	0	8	0	304
57_LG1_9_F_1	9	9	1	009	F	31	6	0	0	1225	34	1	57	LG1	2008-03-13	NA	2	225	0	ND	ND	ND	1137	1	1	0	13.8	0	0	0	NA	0	2.6	148.9	1	72	0	1	1	0	8	0	0
58_LG2_9_F_1	9	9	1	009	F	31	6	0	0	1225	34	1	58	LG2	2008-03-18	NA	7	230	2	ND	2	ND	1221	1	1	0	29	0	0	0	NA	0	3	193.9	1	192	1	0	0	0	8	48	0
59_LG3_9_F_1	9	9	1	009	F	31	6	0	0	1225	34	1	59	LG3	2008-03-25	NA	14	237	3	ND	3	ND	1335	1	1	0	19	0	0	0	NA	0	3.3	179.8	1	240	1	0	0	0	8	60	180
64_LG1_10_M_1	10	10	1	010	M	30	2	0	0	1380	36	2	64	LG1	2008-04-16	NA	7	219	2	1	1	ND	1346	1	1	0	39	0	0	0	NA	0	3	173.9	1	240	0	1	0	0	8	180	60
65_LG2_10_M_1	10	10	1	010	M	30	2	0	0	1380	36	2	65	LG2	2008-04-22	NA	13	225	2	2	2	ND	1386	1	1	0	7.5	0	0	0	NA	0	3.5	184.7	1	256	0	1	0	0	8	0	256
66_LG3_10_M_1	10	10	1	010	M	30	2	0	0	1380	36	2	66	LG3	2008-04-29	NA	20	232	3	2	2	ND	1523	1	1	0	6.6	0	0	0	NA	0	3.2	168.7	1	256	0	1	0	0	8	0	256
71_LG1_11_F_0	11	11	2	011	F	30	3	0	0	1370	35	1	71	LG1	2008-12-04	NA	0	213	0	ND	ND	ND	1370	NK	NK	NK	7	1	0	1	CPAP	0	1	70.1	0	NA	NA	NA	NA	NA	NA	NA	NA
78_LG1_12_M_0	12	12	2	012	M	29	1	1	0	945	38	5	78	LG1	2008-12-23	NA	8	212	1	1	1	ND	934	1	NK	NK	NK	0	0	1	CPAP	0	3.4	139.4	0	NA	NA	NA	NA	NA	NA	NA	NA
85_LG1_13_M_0	13	13	2	013	M	29	1	1	0	1015	35	0	85	LG1	2008-12-23	NA	1	205	0	ND	ND	ND	874	0	0	0	NK	0	0	1	CPAP	0	1.5	123	0	NA	NA	NA	NA	NA	NA	NA	NA
92_LG1_14_F_1	14	14	2	014	F	28	1	0	1	1155	33	2	92	LG1	2009-01-06	NA	2	199	0	1	1	ND	1095	1	NK	NK	4.8	1	0	1	CPAP	0	2.4	131.6	1	8	1	0	0	0	8	0	0
94_LG3_14_F_1	14	14	2	014	F	28	1	0	1	1155	33	2	94	LG3	2009-01-20	NA	16	213	3	2	2	ND	1195	1	1	0	NK	0	0	1	CPAP	0	2.8	98.4	1	80	1	0	0	0	8	0	0
95_LG4_14_F_1	14	14	2	014	F	28	1	0	1	1155	33	2	95	LG4	2009-01-27	NA	23	220	2	3	3	ND	1333	1	1	0	NK	0	0	1	CPAP	0	NK	NK	1	160	1	1	0	0	8	120	0
99_LG1_15_F_0	15	15	2	015	F	28	1	1	1	1110	33	2	99	LG1	2009-01-06	NA	2	199	1	1	1	ND	955	1	NK	NK	10	1	0	1	CPAP	0	3.6	158.5	0	NA	NA	NA	NA	NA	NA	NA	NA
100_LG2_15_F_0	15	15	2	015	F	28	1	1	1	1110	33	2	100	LG2	2009-01-15	NA	11	208	3	2	2	ND	1060	1	NK	NK	3	0	0	1	CPAP	0	1.6	63.4	0	NA	NA	NA	NA	NA	NA	NA	NA
101_LG3_15_F_1	15	15	2	015	F	28	1	1	1	1110	33	2	101	LG3	2009-01-20	NA	16	213	1	2	2	ND	1070	1	1	0	10	1	0	1	CPAP	0	2.2	83	1	96	1	0	0	0	8	96	0
102_LG4_15_F_1	15	15	2	015	F	28	1	1	1	1110	33	2	102	LG4	2009-01-27	NA	23	220	2	3	3	ND	1297	1	1	0	NK	0	0	1	CPAP	0	NK	NK	1	176	1	0	0	0	8	88	88
107_LG2_16_F_1	16	16	3	016	F	29	3	1	0	850	35	1	107	LG2	2009-07-08	NK	17	223	2	ND	ND	ND	1103	1	1	0	5	0	0	1	CPAP	1	3.4	178.6	1	120	0	1	0	0	8	0	0
114_LG2_17_F_1	17	17	3	017	F	28	0	0	1	1095	35	0	114	LG2	2009-07-15	1899-12-31 15:10:00	9	205	2	6	ND	6	1115	1	1	0	NK	1	1	1	CPAP	0	NK	NK	1	120	0	1	0	0	8	30	0
115_LG3_17_F_1	17	17	3	017	F	28	0	0	1	1095	35	0	115	LG3	2009-07-21	1899-12-31 08:15:00	15	211	3	5	ND	5	1193	1	1	0	10	1	0	1	CPAP	0	NK	NK	1	192	0	1	0	0	8	192	0
116_LG4_17_F_1	17	17	3	017	F	28	0	0	1	1095	35	0	116	LG4	2009-07-28	NK	22	218	5	1	ND	1	1337	NK	1	NK	NK	0	0	1	CPAP	0	NK	NK	1	224	0	1	0	0	8	0	224
117_LG5_17_F_1	17	17	3	017	F	28	0	0	1	1095	35	0	117	LG5	2009-08-04	1899-12-31 16:50:00	29	225	1	4	ND	1	1497	1	1	0	2	0	0	1	CPAP	0	3.1	160.3	1	224	0	1	0	0	8	0	224
118_LG6_17_F_1	17	17	3	017	F	28	0	0	1	1095	35	0	118	LG6	2009-08-11	1899-12-31 10:50:00	36	232	6	3	ND	4	1731	1	1	0	5.8	0	0	1	CPAP	0	3	156	1	272	0	1	0	1	8	0	136
119_LG7_17_F_1	17	17	3	017	F	28	0	0	1	1095	35	0	119	LG7	2009-08-18	1899-12-31 10:29:00	43	239	4	2	ND	3	1939	1	1	0	1	0	0	1	CPAP	0	3.2	157.8	1	304	0	0	0	1	8	0	0
122_LG3_18_F_1	18	18	3	018	F	28	0	0	1	1175	35	0	122	LG3	2009-07-21	1899-12-31 08:33:00	15	211	3	2	3	4	1300	1	1	0	NK	0	0	1	CPAP	0	NK	NK	1	NK	0	1	0	0	NK	NK	NK
123_LG4_18_F_1	18	18	3	018	F	28	0	0	1	1175	35	0	123	LG4	2009-07-28	NK	22	218	2	4	2	1	1401	NK	1	NK	NK	0	0	1	CPAP	0	NK	NK	1	208	0	1	0	0	8	156	52
124_LG5_18_F_1	18	18	3	018	F	28	0	0	1	1175	35	0	124	LG5	2009-08-04	1899-12-31 11:15:00	29	225	4	2	5	1	1530	1	1	0	3.5	0	0	0	NA	0	3.1	160	1	240	0	1	0	0	8	0	240
125_LG6_18_F_1	18	18	3	018	F	28	0	0	1	1175	35	0	125	LG6	2009-08-11	1899-12-31 10:50:00	36	232	1	5	1	4	1760	1	1	0	8.8	0	0	0	NA	0	3	155.2	1	272	0	1	0	1	8	0	170
126_LG7_18_F_1	18	18	3	018	F	28	0	0	1	1175	35	0	126	LG7	2009-08-18	1899-12-31 10:24:00	43	239	5	3	4	5	1952	1	1	0	8	0	0	0	NA	0	3.1	154.2	1	304	0	0	0	1	8	0	0
128_LG2_19_M_1	19	19	3	019	M	28	0	0	0	1025	36	2	128	LG2	2009-07-21	1899-12-31 09:53:00	14	210	1	1	ND	2	1165	0	1	1	NK	1	1	1	CPAP	0	NK	NK	1	96	0	1	0	0	8	0	0
129_LG3_19_M_1	19	19	3	019	M	28	0	0	0	1025	36	2	129	LG3	2009-07-28	1899-12-31 11:00:00	21	217	4	5	ND	1	1298	0	1	1	NK	1	0	1	CPAP	0	NK	NK	1	192	0	1	0	0	8	192	0
130_LG4_19_M_1	19	19	3	019	M	28	0	0	0	1025	36	2	130	LG4	2009-08-04	1899-12-31 11:00:00	28	224	3	4	ND	5	1352	1	1	0	1	0	0	1	CPAP	0	3	160.1	1	216	1	1	0	0	8	0	216
131_LG5_19_M_1	19	19	3	019	M	28	0	0	0	1025	36	2	131	LG5	2009-08-11	1899-12-31 10:20:00	35	231	2	2	ND	4	1568	1	1	0	5	0	0	0	NA	0	3.2	168	1	256	1	1	0	0	8	0	256
132_LG6_19_M_1	19	19	3	019	M	28	0	0	0	1025	36	2	132	LG6	2009-08-18	1899-12-31 16:20:00	42	238	5	3	ND	3	1738	1	1	0	4	0	0	0	NA	0	3.2	161.4	1	280	0	0	0	1	8	0	0
134_LG1_20_M_1	20	20	3	020	M	29	1	1	0	1350	32	6	134	LG1	2009-08-19	1899-12-31 15:20:00	4	208	1	1	ND	ND	1191	1	1	0	NK	0	0	1	CPAP	0	NK	NK	1	32	0	1	0	0	8	0	0
141_LG1_21_M_1	21	21	3	021	M	29	1	1	0	1375	32	6	141	LG1	2009-08-19	1899-12-31 14:00:00	4	208	1	1	ND	ND	1166	1	1	0	NK	0	0	1	CPAP	0	NK	NK	1	8	1	0	0	0	8	0	0
148_LG1_22_M_0	22	22	3	022	M	28	8	0	1	975	49	4	148	LG1	2009-10-06	1899-12-31 14:00:00	23	227	1	2	2	2	1300	NK	0	NK	NK	0	0	1	INTUBE	1	0	35.1	0	NA	NA	NA	NA	NA	NA	NA	NA
155_LG1_23_M_1	23	23	3	023	M	28	5	0	1	1470	37	4	155	LG1	2009-09-29	NK	16	217	2	1	2	2	1585	NK	1	NK	NK	0	0	1	CPAP	0	NK	NK	1	272	1	0	0	0	8	0	272
156_LG2_23_M_1	23	23	3	023	M	28	5	0	1	1470	37	4	156	LG2	2009-10-06	1899-12-31 14:00:00	23	224	4	2	4	4	1670	NK	1	NK	NK	0	0	1	CPAP	0	NK	NK	1	296	1	0	0	0	8	0	0
157_LG3_23_M_1	23	23	3	023	M	28	5	0	1	1470	37	4	157	LG3	2009-10-22	1899-12-31 08:00:00	39	240	1	0	1	1	2110	1	1	0	6	0	0	0	NA	0	3.4	179.3	1	368	1	0	0	0	8	0	368
158_LG4_23_M_1	23	23	3	023	M	28	5	0	1	1470	37	4	158	LG4	2009-10-27	1899-12-31 10:00:00	44	245	3	3	3	3	2270	1	1	0	NK	0	0	0	NA	0	3.2	169.6	1	384	1	0	0	0	8	0	384
162_LG1_24_M_1	24	24	3	024	M	31	6	0	0	2095	37	6	162	LG1	2009-09-29	NK	0	223	0	ND	ND	ND	2095	NK	NK	NK	NK	1	0	1	CPAP	0	NK	NK	1	40	0	1	0	0	8	0	0
169_LG1_25_F_1	25	25	3	025	F	29	1	1	0	1305	35	3	169	LG1	2009-10-21	1899-12-31 14:30:00	11	215	2	4	ND	2	1224	1	1	0	NK	0	0	1	CPAP	0	NK	NK	1	184	0	1	0	0	8	0	0
170_LG2_25_F_1	25	25	3	025	F	29	1	1	0	1305	35	3	170	LG2	2009-10-27	1899-12-31 09:15:00	17	221	3	2	ND	4	1420	1	1	0	NK	0	0	1	CPAP	0	NK	NK	1	240	0	1	0	0	8	180	60
171_LG3_25_F_1	25	25	3	025	F	29	1	1	0	1305	35	3	171	LG3	2009-11-03	1899-12-31 08:30:00	24	228	1	1	ND	1	1585	1	1	0	14	0	0	0	NA	0	2.8	158	1	240	0	1	0	0	8	60	180
176_LG1_26_F_1	26	28	NA	Hors-serie	F	30	0	1	0	1020	34	6	176	LG1	2009-07-28	1899-12-31 11:45:00	12	222	3	3	ND	3	1123	NK	0	NK	NK	0	1	1	CPAP	0	NK	NK	1	16	1	0	0	0	8	0	0
183_LG1_27_M_1	27	29	NA	Hors-serie	M	29	4	1	1	1415	37	2	183	LG1	2009-07-28	1899-12-31 12:00:00	5	212	3	3	ND	3	1204	NK	1	NK	NK	0	0	1	CPAP	0	NK	NK	1	80	1	0	0	0	8	0	0
190_LG1_28_F_1	28	30	NA	Hors-serie	F	29	5	1	0	1180	38	4	190	LG1	2009-07-28	1899-12-31 12:30:00	11	219	3	3	ND	3	1276	1	1	0	NK	0	0	1	CPAP	0	NK	NK	1	144	0	1	0	0	8	72	0
197_LG1_29_F_1	29	31	NA	Hors-serie	F	32	2	0	0	1730	38	1	197	LG1	2009-09-08	NK	20	246	1	1	ND	ND	2000	1	1	0	1	0	0	0	NA	0	2.8	160	1	320	0	1	0	0	8	240	80
204_LG1_30_M_1	30	NA	NA	Hors-serie	M	27	6	ND	ND	860	ND	ND	204	LG1	2010-02-26	1899-12-31 11:00:00	10	205	2	2	2	1	980	ND	ND	ND	ND	1	1	1	CPAP Ventilée	ND	ND	ND	1	48	1	0	0	0	8	0	0
205_LG2_30_M_1	30	NA	NA	Hors-serie	M	27	6	ND	ND	860	ND	ND	205	LG2	2010-03-02	1899-12-31 11:08:00	14	209	1	1	1	2	960	ND	ND	ND	ND	1	0	1	CPAP Ventilée	ND	ND	ND	1	72	1	0	0	0	8	0	0
211_LG1_31_F_0	31	NA	NA	Hors-serie	F	25	0	ND	ND	650	ND	ND	211	LG1	2010-02-26	1899-12-31 10:50:00	36	211	1	2	1	1	ND	ND	ND	ND	ND	1	0	1	INTUBE	ND	ND	ND	0	NA	NA	NA	NA	NA	NA	NA	NA
212_LG2_31_F_0	31	NA	NA	Hors-serie	F	25	0	ND	ND	650	ND	ND	212	LG2	2010-03-02	1899-12-31 11:10:00	40	215	2	1	2	2	ND	ND	ND	ND	ND	1	0	1	INTUBE	ND	ND	ND	0	NA	NA	NA	NA	NA	NA	NA	NA
218_LG1_32_F_1	32	NA	NA	Hors-serie	F	27	3	ND	ND	1220	ND	ND	218	LG1	2010-02-26	1899-12-31 11:22:00	7	199	2	2	1	2	1125	ND	ND	ND	ND	0	0	1	CPAP	ND	ND	ND	1	32	0	1	0	0	8	0	0
219_LG2_32_F_1	32	NA	NA	Hors-serie	F	27	3	ND	ND	1220	ND	ND	219	LG2	2010-03-02	1899-12-31 10:55:00	11	203	1	1	ND	1	1218	ND	ND	ND	ND	0	0	1	CPAP Ventilée	ND	ND	ND	1	72	0	1	0	0	8	0	0
226_LG2_33_M_1	33	NA	NA	Hors-serie	M	25	4	ND	ND	537	ND	ND	226	LG2	2010-03-02	1899-12-31 11:29:00	40	219	1	1	ND	1	1030	ND	ND	ND	ND	0	0	1	CPAP Ventilée	ND	ND	ND	1	164	1	0	0	0	8	0	152
232_LG1_34_M_1	34	NA	NA	Hors-serie	M	31	3	ND	ND	1910	ND	ND	232	LG1	2010-02-26	1899-12-31 11:50:00	3	223	1	1	2	1	1672	ND	ND	ND	ND	0	0	1	CPAP	ND	ND	ND	1	96	0	1	0	0	8	0	0
233_LG2_34_M_1	34	NA	NA	Hors-serie	M	31	3	ND	ND	1910	ND	ND	233	LG2	2010-03-02	1899-12-31 11:24:00	7	227	2	2	1	2	1750	ND	ND	ND	ND	0	0	1	CPAP	ND	ND	ND	1	176	0	1	0	0	8	0	0

## Sheet: Variables_Samples
Numero_variable	Variable	Type_donnee	Codage	Definition									prélèvements non-datés, prélèvements sans mesures biologiques, non pris en compte
1	Label_stats			sample numbre + sample + infant number + sex + enteral feeding
2	Identification_infant_stats
3	Identification_Patient
4	Session_Patient
5	Numero_Inclusion_Patient
11	Sex_Patient
12	Age_Gestationnal_Age_WA_Patient			Time in weeks from amenorrhee (WA)
13	Terme_D_Patient
14	Caesarean		1= yes, 0 = no
15	Antibiotherapy_Mother		1= yes, 0 = no
16	Birth_Weight
17	Date_Discharge
18	Age_WA_Discharge
19	Age_D_Discharge
20	Dead_Alife_Discharge
21	Numero_sample
22	Sample
23	Date_LG			Sample date of LG1
24	Hour_LG			Sampling hour of LG1
25	Age_postnatal_J			Time in days from birth date to sampling date
26	Age_corrected_D			Gestationnal Age + Post-natal Age
27	intensity_H+K+ATPases			rank
28	intensity_Survivin			rank
29	intensity_POUF5F1-Oct4			rank
30	intensity_LC3b			rank
31	Weight_Day
32	LG_24h		1= yes, 0 = no	Gastric aspirates of last 24h
33	Enteral_Feeding_48h		1= yes, 0 = no	1 = no stop of enteral feeding during the previous 48h
34	Transit		1= yes, 0 = no	1 = no gastric aspirate, good transit and no stop in feeding durin the previous 48h
35	Volume_LG_24h (ml)			Volume of gastric fluid aspirate / 24h (ml)
36	Antibiotherapy		1= yes, 0 = no
37	Insulin		1= yes, 0 = no
38	Ventilation_assistance		1= yes, 0 = no
39	Type_ventilation
40	O2		1= yes, 0 = no
41	Protidic_intake_total (g/kg/j)
42	Hydric_intake_total (ml/kg/j)
43	Enteral_Feeding		1= yes, 0 = no
44	Volume_Enteral_Feeding_24h (ml)
45	Milk_Mother(LM)		1= yes, 0 = no	Milk of mother's child
46	Milk_Mother-Pool (LMP)		1= yes, 0 = no	Milk from another mother
47	Crude_Milk (LC)		1= yes, 0 = no
48	Preterm_Milk (Lpré)		1= yes, 0 = no
49	Forced feeding
50	Volume_E2% (ml)
51	Volume_E3% (ml)
